# Supplementary material for: Landscape of Exhausted T Cells in Tuberculosis Revealed by Single-Cell Sequencing
Source: Microbiol Spectr. 2023 Mar 14;11(2):e02839-22. doi: 10.1128/spectrum.02839-22 (PMC10100881; doi:10.1128/spectrum.02839-22)
Supplement: Supplemental file 1 — Table S1. Download spectrum.02839-22-s0001.xlsx, XLSX file, 0.01 MB [file spectrum.02839-22-s0001.xlsx]

## Sheet: Sheet1
Table S1. Summary of scRNA-Seq QC
Groups	Numbers of Reads	Estimated Number of Cells	Mean Reads per Cell	Median Genes per Cell	Sequencing Saturation	Q30 Bases in Barcode	Q30 Bases in RNA Read	Q30 Bases in UMI	Total Genes Detected	Reads Mapped to Genome
HCD4	1178867419	13437	87732	1954	0.812	0.963	0.931	0.958	20957	0.971
HCD8	1001426455	11286	88731	1932	0.818	0.962	0.924	0.944	20605	0.969
TBCD4	838823809	12419	67543	1814	0.762	0.958	0.924	0.955	20966	0.97
TBCD8	1054358978	13121	80356	1737	0.825	0.966	0.926	0.954	20849	0.97
