# Supplementary material for: Landscape of Exhausted T Cells in Tuberculosis Revealed by Single-Cell Sequencing
Source: Microbiol Spectr. 2023 Mar 14;11(2):e02839-22. doi: 10.1128/spectrum.02839-22 (PMC10100881; doi:10.1128/spectrum.02839-22)
Supplement: Supplemental file 2 — Table S2. Download spectrum.02839-22-s0002.xlsx, XLSX file, 0.01 MB [file spectrum.02839-22-s0002.xlsx]

## Sheet: Sheet1
Table S2. Characteristics of participating HCs and of individuals with TB infection
Characteristics	Healthy donor			tuberculosis-infected
PatientID	HC01	HC02	HC03	TB01	TB02	TB03
SampleID	HD01	HD02	HD03	TB01	TB02	TB03
Gender	Male	Male	Male	Male	Male	Male
Age (years)	53	50	49	51	55	50
anti-TB treatment	NA	NA	NA	NA	NA	NA
