# Supplementary material for: Landscape of Exhausted T Cells in Tuberculosis Revealed by Single-Cell Sequencing
Source: Microbiol Spectr. 2023 Mar 14;11(2):e02839-22. doi: 10.1128/spectrum.02839-22 (PMC10100881; doi:10.1128/spectrum.02839-22)
Supplement: Supplemental file 3 — Table S3. Download spectrum.02839-22-s0003.xlsx, XLSX file, 0.01 MB [file spectrum.02839-22-s0003.xlsx]

## Sheet: Sheet1
Table S3. Unique genes of depleted subgroups
Figure 4E	Figure 4F
RPS26	RPS26
ITM2C	PPP1R15A
GZMK	TUBA1C
IL32	ITM2C
HLA-DRB1	GZMK
TNFAIP3	IL32
JUN	ISG15
ZFP36L2	JUND
GTF3C1	VIM
ZFP36	IFITM2
MT2A	IER2
HOPX	NFKBIA
	HLA-DRB1
	IFRD1
	TNFAIP3
	JUN
	PASK
	ZFP36L2
	TRBC1
	GTF3C1
	ZFP36
	MT2A
	AHNAK
	H1FX
	HOPX
	RNASET2
	SHPRH
	UCP2
